# Supplementary material for: Effects on schooling function in mackerel of sub-lethal capture related stressors: Crowding and hypoxia
Source: PLoS One. 2017 Dec 28;12(12):e0190259. doi: 10.1371/journal.pone.0190259 (PMC5746257; doi:10.1371/journal.pone.0190259)
Supplement: S1 Data set — (CSV) [file pone.0190259.s007.csv]

i	type	time	timehour	t	score	VA	CrowdingRange	Oxygene	Speed	CAV	RotOrd	rho	range	N	pxm
1	crowded_hypoxic	-1H	-1	1	NaN	NaN	NaN	NaN	NaN	NaN	NaN	NaN	NaN	NaN	NaN
1	crowded_hypoxic	T0	0	2	1.3333	0.94104	1	90	14.584	0.33859	0.39474	0.18738	1.467	6.8723	146.756
1	crowded_hypoxic	T1	0	3	1.0833	1.0915	0.5	70	12.2203	0.33724	0.17859	31.5441	1.4829	1169.4175	98.838
1	crowded_hypoxic	T2	0	4	1	1.2496	0.5	54	12.1258	0.34018	0.20686	43.1903	1.0795	1165.5433	98.7182
1	crowded_hypoxic	T3	0	5	1.1667	1.0002	0.5	43	12.0084	0.33905	0.24937	11.713	1.6277	476.6365	98.7182
1	crowded_hypoxic	.5H	0.5	6	NaN	NaN	NaN	NaN	NaN	NaN	NaN	NaN	NaN	NaN	NaN
1	crowded_hypoxic	2H	2	7	NaN	NaN	NaN	NaN	NaN	NaN	NaN	NaN	NaN	NaN	NaN
1	crowded_hypoxic	4H	4	8	NaN	NaN	NaN	NaN	NaN	NaN	NaN	NaN	NaN	NaN	NaN
1	crowded_hypoxic	1D	24	9	1.5	0.68848	1	100	12.4306	0.32129	0.10722	NaN	NaN	NaN	92.6165
1	crowded_hypoxic	2D	48	10	NaN	NaN	NaN	NaN	NaN	NaN	NaN	NaN	NaN	NaN	NaN
1	crowded_hypoxic	3D	72	11	NaN	NaN	NaN	NaN	NaN	NaN	NaN	NaN	NaN	NaN	NaN
1	crowded_hypoxic	4D	96	12	NaN	NaN	NaN	NaN	NaN	NaN	NaN	NaN	NaN	NaN	NaN
1	crowded_hypoxic	5D	120	13	NaN	NaN	NaN	NaN	NaN	NaN	NaN	NaN	NaN	NaN	NaN
1	crowded_hypoxic	6D	144	14	2.75	0.87039	1	100	11.2712	0.30225	0.21285	NaN	NaN	NaN	86.4121
1	crowded_hypoxic	7D	168	15	NaN	NaN	NaN	NaN	NaN	NaN	NaN	NaN	NaN	NaN	NaN
2	crowded_hypoxic	-1H	-1	1	NaN	NaN	NaN	NaN	NaN	NaN	NaN	NaN	NaN	NaN	NaN
2	crowded_hypoxic	T0	0	2	2.5	1.0002	1	90	15.2053	0.34616	0.23753	12.8631	1.7757	571.0395	95.494
2	crowded_hypoxic	T1	0	3	1.0833	1.0263	0.5	66	13.4593	0.35111	0.21313	13.0452	1.4717	479.9796	95.3902
2	crowded_hypoxic	T2	0	4	1.3333	0.97772	0.5	52	13.7695	0.3552	0.19518	13.5223	1.6471	556.8107	95.3902
2	crowded_hypoxic	T3	0	5	2.25	0.99025	0.5	40	14.0667	0.36431	0.17783	8.9875	1.8051	405.5906	95.3902
2	crowded_hypoxic	.5H	0.5	6	NaN	NaN	NaN	NaN	NaN	NaN	NaN	NaN	NaN	NaN	NaN
2	crowded_hypoxic	2H	2	7	NaN	NaN	NaN	NaN	NaN	NaN	NaN	NaN	NaN	NaN	NaN
2	crowded_hypoxic	4H	4	8	NaN	NaN	NaN	NaN	NaN	NaN	NaN	NaN	NaN	NaN	NaN
2	crowded_hypoxic	1D	24	9	2	1.0042	1	100	11.8254	0.29645	0.35675	NaN	NaN	NaN	79.3303
2	crowded_hypoxic	2D	48	10	NaN	NaN	NaN	NaN	NaN	NaN	NaN	NaN	NaN	NaN	NaN
2	crowded_hypoxic	3D	72	11	NaN	NaN	NaN	NaN	NaN	NaN	NaN	NaN	NaN	NaN	NaN
2	crowded_hypoxic	4D	96	12	NaN	NaN	NaN	NaN	NaN	NaN	NaN	NaN	NaN	NaN	NaN
2	crowded_hypoxic	5D	120	13	NaN	NaN	NaN	NaN	NaN	NaN	NaN	NaN	NaN	NaN	NaN
2	crowded_hypoxic	6D	144	14	2.5833	0.89828	1	100	11.9923	0.31732	0.34114	NaN	NaN	NaN	85.1792
2	crowded_hypoxic	7D	168	15	NaN	NaN	NaN	NaN	NaN	NaN	NaN	NaN	NaN	NaN	NaN
3	crowded	-1H	-1	1	NaN	NaN	NaN	NaN	NaN	NaN	NaN	NaN	NaN	NaN	NaN
3	crowded	T0	0	2	2.4167	0.71596	1	100	9.895	0.26689	0.14602	6.0189	1.4872	223.7763	95.0245
3	crowded	T1	0	3	1.6667	0.97803	0.5	100	13.0468	0.34577	0.15649	29.96	1.3298	996.0174	88.5047
3	crowded	T2	0	4	1.3333	0.9671	0.5	100	11.8823	0.32592	0.30446	20.0844	1.5645	785.5502	88.5253
3	crowded	T3	0	5	1.75	0.97175	0.5	100	11.82	0.32311	0.25808	16.2974	1.6467	670.9339	88.5253
3	crowded	.5H	0.5	6	NaN	NaN	NaN	NaN	NaN	NaN	NaN	NaN	NaN	NaN	NaN
3	crowded	2H	2	7	NaN	NaN	NaN	NaN	NaN	NaN	NaN	NaN	NaN	NaN	NaN
3	crowded	4H	4	8	NaN	NaN	NaN	NaN	NaN	NaN	NaN	NaN	NaN	NaN	NaN
3	crowded	1D	24	9	2.3333	0.82504	1	100	11.6664	0.30777	0.0074231	NaN	NaN	NaN	87.56
3	crowded	2D	48	10	NaN	NaN	NaN	NaN	NaN	NaN	NaN	NaN	NaN	NaN	NaN
3	crowded	3D	72	11	NaN	NaN	NaN	NaN	NaN	NaN	NaN	NaN	NaN	NaN	NaN
3	crowded	4D	96	12	NaN	NaN	NaN	NaN	NaN	NaN	NaN	NaN	NaN	NaN	NaN
3	crowded	5D	120	13	NaN	NaN	NaN	NaN	NaN	NaN	NaN	NaN	NaN	NaN	NaN
3	crowded	6D	144	14	2	0.87029	1	100	11.1739	0.32022	0.20351	NaN	NaN	NaN	84.8875
3	crowded	7D	168	15	NaN	NaN	NaN	NaN	NaN	NaN	NaN	NaN	NaN	NaN	NaN
4	control	-1H	-1	1	NaN	NaN	NaN	NaN	NaN	NaN	NaN	NaN	NaN	NaN	NaN
4	control	T0	0	2	2.6667	0.74293	1	100	10.7766	0.29693	0.018363	NaN	NaN	NaN	88.801
4	control	T1	0	3	2.5833	0.77186	1	100	10.8604	0.29146	-0.03505	NaN	NaN	NaN	88.801
4	control	T2	0	4	2.9167	0.84364	1	100	10.9047	0.28813	0.043916	NaN	NaN	NaN	88.801
4	control	T3	0	5	2.8333	0.74938	1	100	11.7365	0.29333	-0.075733	NaN	NaN	NaN	87.56
4	control	.5H	0.5	6	NaN	NaN	NaN	NaN	NaN	NaN	NaN	NaN	NaN	NaN	NaN
4	control	2H	2	7	NaN	NaN	NaN	NaN	NaN	NaN	NaN	NaN	NaN	NaN	NaN
4	control	4H	4	8	NaN	NaN	NaN	NaN	NaN	NaN	NaN	NaN	NaN	NaN	NaN
4	control	1D	24	9	NaN	NaN	NaN	NaN	NaN	NaN	NaN	NaN	NaN	NaN	NaN
4	control	2D	48	10	NaN	NaN	NaN	NaN	NaN	NaN	NaN	NaN	NaN	NaN	NaN
4	control	3D	72	11	NaN	NaN	NaN	NaN	NaN	NaN	NaN	NaN	NaN	NaN	NaN
4	control	4D	96	12	NaN	NaN	NaN	NaN	NaN	NaN	NaN	NaN	NaN	NaN	NaN
4	control	5D	120	13	NaN	NaN	NaN	NaN	NaN	NaN	NaN	NaN	NaN	NaN	NaN
4	control	6D	144	14	2.75	0.75542	1	100	10.561	0.29545	0.28491	NaN	NaN	NaN	91.8851
4	control	7D	168	15	NaN	NaN	NaN	NaN	NaN	NaN	NaN	NaN	NaN	NaN	NaN
5	hypoxic	-1H	-1	1	NaN	NaN	NaN	NaN	NaN	NaN	NaN	NaN	NaN	NaN	NaN
5	hypoxic	T0	0	2	2.5833	1.0098	1	90	11.63	0.33531	0.15685	NaN	NaN	NaN	83.9624
5	hypoxic	T1	0	3	2.8333	1.0512	1	70	12.8662	0.33318	0.086396	24.7968	1.8892	1171.14	83.9624
5	hypoxic	T2	0	4	2.5833	1.0249	1	50	13.6294	0.33697	0.16662	28.4017	1.1111	788.9156	83.9624
5	hypoxic	T3	0	5	2.25	1.0423	1	40	13.6204	0.34013	0.12448	29.6895	1.6893	1253.8353	83.9624
5	hypoxic	.5H	0.5	6	2.9167	0.99883	1	100	13.0517	0.32869	0.17187	16.1479	2.0839	841.2532	83.9624
5	hypoxic	2H	2	7	2.5	1.0651	1	100	12.6533	0.3301	0.16206	22.8633	1.3666	781.1162	81.3624
5	hypoxic	4H	4	8	2.5833	0.99404	1	100	12.5652	0.33518	0.10462	25.2693	1.749	1104.9125	81.3624
5	hypoxic	1D	24	9	2.5	1.2142	1	96	11.393	0.30346	0.16917	39.3466	1.0564	1039.1908	84.0119
5	hypoxic	2D	48	10	NaN	NaN	NaN	NaN	NaN	NaN	NaN	36.9094	2.7068	2497.6216	NaN
5	hypoxic	3D	72	11	NaN	NaN	NaN	NaN	NaN	NaN	NaN	17.1897	2.7124	1165.6323	NaN
5	hypoxic	4D	96	12	2.8333	1.0421	1	95	10.3715	0.30269	0.14368	33.6503	2.3289	1959.2406	86.0729
5	hypoxic	5D	120	13	2.75	0.84834	1	97	12.6967	0.31791	0.16633	26.4471	2.2652	1497.6991	88.9326
5	hypoxic	6D	144	14	NaN	NaN	NaN	NaN	NaN	NaN	NaN	NaN	NaN	NaN	NaN
5	hypoxic	7D	168	15	NaN	NaN	NaN	NaN	NaN	NaN	NaN	NaN	NaN	NaN	NaN
6	crowded	-1H	-1	1	NaN	NaN	NaN	NaN	NaN	NaN	NaN	NaN	NaN	NaN	NaN
6	crowded	T0	0	2	2.75	1.0398	1	94	9.8957	0.28267	0.023169	35.6266	1.3357	1189.6501	81.3624
6	crowded	T1	0	3	0.66667	1.0011	0.5	94	13.2887	0.34598	0.033551	61.3524	0.47808	733.2869	81.3624
6	crowded	T2	0	4	0.58333	0.93973	0.5	94	11.0867	0.32546	0.32327	62.5434	0.47808	747.5218	81.3624
6	crowded	T3	0	5	0.66667	1.0151	0.5	94	10.8958	0.31695	0.30269	57.3321	0.47808	685.2362	81.3624
6	crowded	.5H	0.5	6	2.6667	1.0242	1	96	11.9724	0.31494	0.28815	28.9991	2.0667	1498.3317	81.3624
6	crowded	2H	2	7	3	1.1005	1	96	10.6948	0.29358	0.15925	25.697	1.4255	915.7663	81.3624
6	crowded	4H	4	8	2.6667	1.1816	1	96	10.7561	0.30176	0.23682	29.802	2.2948	1709.7401	84.0119
6	crowded	1D	24	9	2.3333	1.0671	1	93	10.7965	0.30714	0.14412	25.4742	1.5331	976.358	84.4662
6	crowded	2D	48	10	NaN	NaN	NaN	NaN	NaN	NaN	NaN	19.8573	1.5849	786.8211	NaN
6	crowded	3D	72	11	NaN	NaN	NaN	NaN	NaN	NaN	NaN	7.5262	1.9024	357.9382	NaN
6	crowded	4D	96	12	2.5	1.1512	1	97	11.9388	0.33744	0.047771	27.3873	1.3131	899.0733	88.9326
6	crowded	5D	120	13	2	0.94374	1	97	11.8957	0.33221	0.23458	26.1097	1.3953	910.7688	88.9326
6	crowded	6D	144	14	NaN	NaN	NaN	NaN	NaN	NaN	NaN	NaN	NaN	NaN	NaN
6	crowded	7D	168	15	NaN	NaN	NaN	NaN	NaN	NaN	NaN	NaN	NaN	NaN	NaN
7	control	-1H	-1	1	3	0.89503	1	93	11.3162	0.3282	0.24287	43.4635	3.1126	3382.1265	84.4662
7	control	T0	0	2	2.5833	1.0575	1	93	12.7685	0.32732	0.15721	18.6795	3.0567	1427.4297	84.4662
7	control	T1	0	3	2.75	1.0064	1	93	10.912	0.3155	0.19597	21.0005	3.2586	1710.8001	84.4662
7	control	T2	0	4	2.4167	0.84013	1	93	11.444	0.31445	0.17479	21.6866	3.0316	1643.6334	84.4662
7	control	T3	0	5	2.5833	0.87681	1	93	11.1898	0.29688	0.13556	19.2517	3.49	1679.7227	84.4662
7	control	.5H	0.5	6	2.6667	1.0332	1	93	12.963	0.3243	0.084516	18.5262	3.4617	1603.3294	84.4662
7	control	2H	2	7	2.3333	1.0243	1	93	11.8164	0.31205	0.13011	14.0731	3.4981	1230.7128	84.4662
7	control	4H	4	8	2.3333	0.99902	1	93	9.6766	0.27416	0.23759	33.5009	1.6939	1418.6582	84.4662
7	control	1D	24	9	2.1667	0.82793	1	95	13.705	0.35899	0.093135	22.9374	3.1557	1809.6037	86.0729
7	control	2D	48	10	NaN	NaN	NaN	NaN	NaN	NaN	NaN	31.0002	3.5378	2741.8431	NaN
7	control	3D	72	11	NaN	NaN	NaN	NaN	NaN	NaN	NaN	28.2966	2.2393	1584.1168	NaN
7	control	4D	96	12	2.1667	1.2051	1	97	12.2818	0.34001	0.10578	19.6283	2.6564	1303.5048	88.9326
7	control	5D	120	13	2.0833	1.4642	1	96	11.9819	0.33612	0.26836	29.8074	3.1598	2354.6294	74.0547
7	control	6D	144	14	NaN	NaN	NaN	NaN	NaN	NaN	NaN	NaN	NaN	NaN	NaN
7	control	7D	168	15	NaN	NaN	NaN	NaN	NaN	NaN	NaN	NaN	NaN	NaN	NaN
8	crowded_hypoxic	-1H	-1	1	NaN	NaN	NaN	NaN	NaN	NaN	NaN	NaN	NaN	NaN	NaN
8	crowded_hypoxic	T0	0	2	2.6667	1.1082	1	90	11.0686	0.30085	0.11846	23.2684	1.9437	1130.6881	86.0729
8	crowded_hypoxic	T1	0	3	0.25	0.88202	0.5	65	11.724	0.34361	0.19794	71.9781	0.33567	604.0183	86.0729
8	crowded_hypoxic	T2	0	4	0.5	0.97964	0.5	45	11.3283	0.33223	0.21697	83.705	0.47992	1004.292	86.0729
8	crowded_hypoxic	T3	0	5	NaN	NaN	NaN	NaN	NaN	NaN	NaN	NaN	NaN	NaN	NaN
8	crowded_hypoxic	.5H	0.5	6	2.5833	1.0007	1	96	12.1235	0.3285	0.033392	19.5938	2.2441	1099.287	86.0729
8	crowded_hypoxic	2H	2	7	2.8333	0.89501	1	95	12.4518	0.32838	0.050304	18.3038	2.1384	978.5342	86.0729
8	crowded_hypoxic	4H	4	8	2.8333	1.066	1	95	11.8902	0.32391	0.061266	24.3204	2.3777	1445.6613	86.0729
8	crowded_hypoxic	1D	24	9	2.9167	0.7536	1	95	13.048	0.32046	0.11824	27.4919	2.6682	1833.8764	88.9326
8	crowded_hypoxic	2D	48	10	NaN	NaN	NaN	NaN	NaN	NaN	NaN	26.7201	2.1954	1466.5195	NaN
8	crowded_hypoxic	3D	72	11	NaN	NaN	NaN	NaN	NaN	NaN	NaN	29.3302	1.9723	1446.2112	NaN
8	crowded_hypoxic	4D	96	12	2.0833	1.3269	1	96	11.9182	0.32418	0.075374	17.8944	1.8063	808.0561	74.0547
8	crowded_hypoxic	5D	120	13	2.25	1.4452	1	96	12.8072	0.33826	0.27907	47.6845	1.0183	1213.9476	74.0547
8	crowded_hypoxic	6D	144	14	NaN	NaN	NaN	NaN	NaN	NaN	NaN	NaN	NaN	NaN	NaN
8	crowded_hypoxic	7D	168	15	NaN	NaN	NaN	NaN	NaN	NaN	NaN	NaN	NaN	NaN	NaN
9	control	-1H	-1	1	2.8333	NaN	1	92	13.1036	0.35181	0.12477	NaN	NaN	NaN	78.6464
9	control	T0	0	2	2	1.032	1	87	12.5024	0.34889	0.11621	15.4376	2.2101	852.9587	78.6139
9	control	T1	0	3	2.5	0.94053	1	87	12.2266	0.33856	0.042821	26.2638	2.6705	1753.436	78.6139
9	control	T2	0	4	2.6667	0.81301	1	92	12.1798	0.33282	0.14708	25.2387	2.8989	1829.1195	78.6139
9	control	T3	0	5	1.5	0.79424	1	92	12.4473	0.32838	0.072771	27.5902	3.0929	2133.3601	78.6139
9	control	.5H	0.5	6	2.25	0.83709	1	93	13.2946	0.34884	0.20747	28.9155	2.9311	2118.8282	78.6139
9	control	2H	2	7	2.25	0.96803	1	94	13.3096	0.35322	-0.026143	21.2866	3.2954	1753.7129	78.6139
9	control	4H	4	8	2.0833	0.91832	1	93	12.2387	0.33722	0.10882	30.0828	2.9069	2186.194	78.6139
9	control	1D	24	9	2.1667	0.86177	1	88	13.3823	0.36572	0.084421	22.5184	2.9205	1644.1524	78.0435
9	control	2D	48	10	NaN	NaN	NaN	NaN	NaN	NaN	NaN	30.1403	2.9949	2256.6454	NaN
9	control	3D	72	11	NaN	NaN	NaN	NaN	NaN	NaN	NaN	29.1753	2.3417	1708.0204	NaN
9	control	4D	96	12	1.8333	1.0766	1	92	13.565	0.36592	0.11573	34.9322	2.9083	2539.8467	78.0435
9	control	5D	120	13	2.1667	0.9861	1	93	14.0889	0.36889	0.21984	23.3675	3.2829	1917.8045	78.0435
9	control	6D	144	14	NaN	NaN	NaN	NaN	NaN	NaN	NaN	NaN	NaN	NaN	NaN
9	control	7D	168	15	NaN	NaN	NaN	NaN	NaN	NaN	NaN	NaN	NaN	NaN	NaN
10	hypoxic	-1H	-1	1	NaN	NaN	NaN	NaN	NaN	NaN	NaN	NaN	NaN	NaN	NaN
10	hypoxic	T0	0	2	3	0.94865	1	88	13.3129	0.35185	0.11518	29.3639	2.3608	1733.0848	78.0435
10	hypoxic	T1	0	3	3	1.0171	1	70	13.6939	0.36224	0.03594	NaN	NaN	NaN	78.0435
10	hypoxic	T2	0	4	3	1.6701	1	50	13.7536	0.36032	0.054886	44.2913	1.8515	2050.1677	78.0435
10	hypoxic	T3	0	5	3	1.1035	1	40	12.9478	0.34841	0.036565	21.1204	1.8007	950.7672	78.0435
10	hypoxic	.5H	0.5	6	2.9167	1.4418	1	88	12.936	0.35042	0.16425	28.9993	2.0256	1468.5184	78.0435
10	hypoxic	2H	2	7	2.8333	1.316	1	89	13.3746	0.3531	0.11068	29.0468	1.9784	1436.6427	78.0435
10	hypoxic	4H	4	8	2.5833	1.1871	1	87	14.5572	0.362	-0.031797	25.0715	1.5211	953.3852	78.0435
10	hypoxic	1D	24	9	2.8333	NaN	NaN	NaN	NaN	NaN	NaN	NaN	NaN	NaN	NaN
10	hypoxic	2D	48	10	NaN	NaN	NaN	NaN	NaN	NaN	NaN	24.2138	1.9343	1170.8882	NaN
10	hypoxic	3D	72	11	NaN	NaN	NaN	NaN	NaN	NaN	NaN	20.3992	1.7231	878.7339	NaN
10	hypoxic	4D	96	12	2.3333	1.003	1	94	13.7529	0.36792	0.056103	14.7168	1.7735	652.5051	78.0435
10	hypoxic	5D	120	13	2.6667	1.0282	1	92	14.8251	0.361	0.075048	47.2666	0.84654	1000.3312	78.0435
10	hypoxic	6D	144	14	NaN	NaN	NaN	NaN	NaN	NaN	NaN	NaN	NaN	NaN	NaN
10	hypoxic	7D	168	15	NaN	NaN	NaN	NaN	NaN	NaN	NaN	NaN	NaN	NaN	NaN
11	crowded	-1H	-1	1	NaN	NaN	NaN	NaN	NaN	NaN	NaN	NaN	NaN	NaN	NaN
11	crowded	T0	0	2	1.0833	1.0441	1	82	14.4597	0.38456	-0.052975	11.1969	1.6591	464.4211	78.0435
11	crowded	T1	0	3	0.083333	0.97486	0.5	85	15.6306	0.37942	-0.019239	60.8752	1.0427	1586.9311	78.0435
11	crowded	T2	0	4	0	1.0001	0.5	87	15.757	0.39051	-0.0030849	66.0634	1.0427	1722.1792	78.0435
11	crowded	T3	0	5	0.083333	1.0009	0.5	86	16.1638	0.39051	0.00028644	63.7004	1.0427	1660.5792	78.0435
11	crowded	.5H	0.5	6	1.1667	0.97363	1	86	14.6799	0.37723	0.075547	37.0027	2.1058	1947.9739	78.0435
11	crowded	2H	2	7	1.5833	0.87574	1	88	13.986	0.37677	-0.044223	26.1983	2.5215	1651.4784	78.0435
11	crowded	4H	4	8	1.0833	0.91283	1	88	14.8456	0.37184	-0.1012	15.2079	2.6206	996.3391	78.0435
11	crowded	1D	24	9	1.5	0.97835	1	91	14.9448	0.37935	-0.025802	32.2831	2.4937	2012.587	78.0435
11	crowded	2D	48	10	NaN	NaN	NaN	NaN	NaN	NaN	NaN	22.5335	2.3184	1306.0544	NaN
11	crowded	3D	72	11	NaN	NaN	NaN	NaN	NaN	NaN	NaN	17.2416	2.3005	991.6087	NaN
11	crowded	4D	96	12	1.9167	1.0046	1	92	14.523	0.36789	-0.088236	34.0349	2.1009	1787.6352	78.0435
11	crowded	5D	120	13	1.5	0.97398	1	93	14.2503	0.37343	0.35841	73.7963	2.071	3820.7689	78.0435
11	crowded	6D	144	14	NaN	NaN	NaN	NaN	NaN	NaN	NaN	NaN	NaN	NaN	NaN
11	crowded	7D	168	15	NaN	NaN	NaN	NaN	NaN	NaN	NaN	NaN	NaN	NaN	NaN
12	crowded_hypoxic	-1H	-1	1	NaN	NaN	NaN	NaN	NaN	NaN	NaN	NaN	NaN	NaN	NaN
12	crowded_hypoxic	T0	0	2	2.75	0.85722	1	92	13.6924	0.35369	0.10323	13.3635	3.5669	1191.6402	78.0435
12	crowded_hypoxic	T1	0	3	0	0.9854	0.5	64	13.8701	0.37462	0.087888	62.4358	1.0434	1628.7157	78.0435
12	crowded_hypoxic	T2	0	4	0	1.0131	0.5	56	13.8778	0.37696	0.060702	62.7413	1.0434	1636.6849	78.0435
12	crowded_hypoxic	T3	0	5	0	0.94869	0.5	44	14.1417	0.38031	0.11368	52.4251	1.0434	1367.5725	78.0435
12	crowded_hypoxic	.5H	0.5	6	1.3333	0.89287	1	91	14.4636	0.364	-0.029881	25.3117	3.4308	2170.9983	78.0435
12	crowded_hypoxic	2H	2	7	1.5	0.79947	1	91	14.5555	0.36078	-0.15258	16.7308	3.6341	1520.0239	78.0435
12	crowded_hypoxic	4H	4	8	1.8333	0.99102	1	91	14.3843	0.35719	-0.14259	26.2979	2.7875	1832.6527	78.0435
12	crowded_hypoxic	1D	24	9	2.75	1.0747	1	91	12.8369	0.35501	0.25643	22.2774	3.9188	2182.5253	78.0435
12	crowded_hypoxic	2D	48	10	NaN	NaN	NaN	NaN	NaN	NaN	NaN	23.4434	3.2471	1903.0506	NaN
12	crowded_hypoxic	3D	72	11	NaN	NaN	NaN	NaN	NaN	NaN	NaN	39.3064	2.38	2338.7195	NaN
12	crowded_hypoxic	4D	96	12	2	0.96114	1	91	14.2999	0.35892	-0.062183	24.8967	2.9973	1865.5516	78.0435
12	crowded_hypoxic	5D	120	13	2	NaN	NaN	NaN	NaN	NaN	NaN	29.4707	2.5885	1907.0893	NaN
12	crowded_hypoxic	6D	144	14	NaN	NaN	NaN	NaN	NaN	NaN	NaN	NaN	NaN	NaN	NaN
12	crowded_hypoxic	7D	168	15	NaN	NaN	NaN	NaN	NaN	NaN	NaN	NaN	NaN	NaN	NaN
