# Supplementary material for: Effects on schooling function in mackerel of sub-lethal capture related stressors: Crowding and hypoxia
Source: PLoS One. 2017 Dec 28;12(12):e0190259. doi: 10.1371/journal.pone.0190259 (PMC5746257; doi:10.1371/journal.pone.0190259)
Supplement: S1 R script — (R) [file pone.0190259.s008.r]

#install.packages("cowplot")
library("cowplot")
#install.packages("ggplot2")
library("ggplot2")
#install.packages("mgcv")
library("mgcv")
#install.packages("PMCMR")
library("PMCMR")

# Version information:
sessionInfo()
#R version 3.4.3 (2017-11-30)
#Platform: x86_64-w64-mingw32/x64 (64-bit)
#Running under: Windows >= 8 x64 (build 9200)
#
#Matrix products: default
#
#locale:
#  [1] LC_COLLATE=Norwegian Bokm�l_Norway.1252  LC_CTYPE=Norwegian Bokm�l_Norway.1252    LC_MONETARY=Norwegian Bokm�l_Norway.1252
#[4] LC_NUMERIC=C                             LC_TIME=Norwegian Bokm�l_Norway.1252    
#
#attached base packages:
#  [1] stats     graphics  grDevices utils     datasets  methods   base     
#
#other attached packages:
#  [1] mgcv_1.8-22   nlme_3.1-131  cowplot_0.9.1 ggplot2_2.2.1
#
#loaded via a namespace (and not attached):
#  [1] Rcpp_0.12.14     lattice_0.20-35  digest_0.6.12    grid_3.4.3       plyr_1.8.4       gtable_0.2.0     magrittr_1.5    
#[8] scales_0.5.0     stringi_1.1.6    rlang_0.1.4      reshape2_1.4.3   lazyeval_0.2.1   Matrix_1.2-12    labeling_0.3    
#[15] tools_3.4.3      stringr_1.2.0    munsell_0.4.3    compiler_3.4.3   colorspace_1.3-2 tibble_1.3.4    

file <- 'S1 Data set.csv'
dat<-read.table(file,sep = ";",header = TRUE)
names(dat)

# Add the time labels
lab <- c("-1","A","B","C","D",".5","2","4","1D",
         "2D","3D","4D","5D","6D","7D")
lab<-c(0,1,3,10,30,100)
br <- log(lab+1)

# Calculate speed in ms^-1
dat$Speedms<-dat$Speed/dat$pxm

# Add the times (assuming average times between 
# similar crowding and oxygen levels)
dat$hours <- dat$timehour + 3.2
dat$hours[dat$t==1] = -.5 #control
dat$hours[dat$t==2] = 0   #A
dat$hours[dat$t==3] = 1.4 #B
dat$hours[dat$t==4] = 2.6 #C
dat$hours[dat$t==5] = 3.2 #D

# Create levels in oxygen
dat$cutoxygene <- cut(dat$Oxygene,c(35,45,60,75,100))

# colour blind palette
cbPalette <- c("#000000","#F0E442"    ,"#D55E00","#0072B2")

#
# Figure 4 : Oxygene (A), range (B) and rho (C) as a function of time for each pen
#

ind=!is.nan(dat$Oxygene)
dat2<-dat[ind,]
F4A<-
  ggplot(data=dat2,aes(log(hours+1),Oxygene,line=factor(i),color=factor(type))) +
#  scale_color_manual(values=c("#999999", "#E69F00","red", "#56B4E9"))+
  geom_line()+
  geom_point(data = dat2, aes(log(hours+1),Oxygene,color=factor(type)))+
  #geom_point(data = dat2, aes(t,Oxygene,shape=factor(type),color=factor(type)))+
  #  geom_point() + geom_text(aes(label=factor(i)),hjust=0, vjust=0)+
  theme(legend.title=element_blank())+
  geom_vline(xintercept = log(2),colour = 3)+
  geom_vline(xintercept = log(4.5),colour = 3)+
  scale_x_continuous(name="time (hours)",breaks=br,labels=lab) +
  scale_y_continuous(name="oxygen saturation (%)") +
scale_colour_manual(values=cbPalette)

ind=!is.nan(dat$rho)
dat2<-dat[ind,]
F4B<-
  ggplot(data=dat2,aes(log(hours+1),rho,line=factor(i),color=factor(type))) +  guides(fill=FALSE)+
  geom_line()+
  geom_point(data = dat2, aes(log(hours+1),rho,color=factor(type)))+
  theme(legend.position="none")+
    geom_vline(xintercept = log(2),colour = 3)+
    geom_vline(xintercept = log(4.5),colour = 3)+
    scale_x_continuous(name="time (hours)",breaks=br,labels=lab) +
    scale_y_continuous(name=expression(paste(rho," (",m^-3,")"))) +
  scale_colour_manual(values=cbPalette)

ind=!is.nan(dat$range)
dat2<-dat[ind,]
F4C<-
  ggplot(data=dat2,aes(log(hours+1),range,line=factor(i),color=factor(type))) +
  geom_line()+
  geom_point(data = dat2, aes(log(hours+1),range,color=factor(type)))+
  geom_point() + 
  theme(legend.position="none")+
    geom_vline(xintercept = log(2),colour = 3)+
    geom_vline(xintercept = log(4.5),colour = 3)+
    scale_x_continuous(name="time (hours)",breaks=br,labels=lab) +
    scale_y_continuous(name="range (m)") +
scale_colour_manual(values=cbPalette)

ggdraw() +
  draw_plot(F4A, 0.0, 0, .82, .5) +
  draw_plot(F4B, 0.0, .5, .5, .5) +
  draw_plot(F4C, 0.5, .5, .5, .5) +
  draw_plot_label(c("A", "B", "C"), c(0, 0.5, 0), c(1, 1, 0.55), size = 15)
ggsave("Figure4.png",units="in",width=5.8,height=5.5)

# Width: 789 - 2250 pixels (at 300 dpi). 
# Height maximum: 2625 pixels (at 300 dpi).
# Resolution 300 - 600 dpi


#
# Figure 5:  Swimming speed and score as a function of time
#

#
# Speed
#

# remove the speed data during crowding since it is too mushy
#ind<-dat$type!="crowded" & dat$type!="crowded_hypoxic" & !is.nan(dat$Speedms)
ind<-!is.nan(dat$Speedms)
# Create a data frame
dat2<-dat[ind,]


#
# Fit GAM model:  swimmingspeed ~ s(t by type) + t and score ~ s(t, by type)
# 
# When the 'by' variable is a factor a replicate of the smooth is 
# produced for each factor level. since these smooths are centered
# around zero the factor needs to be added as a main effect as well.

fit   <- gam(data=dat2,Speedms ~ s(log(hours+1),by=type) + type)

# The p-values are approximate and neglect smoothing parameter 
# uncertainty. They are likely to be somewhat too low when 
# smoothing parameter estimates are highly. However, they are 
# Very low and we feel comfortable about the levels. 
summary(fit)

t2 <- (0:1480)/10
# Predict the GAM for plotting in ggplot
pred2 <- expand.grid(type = factor(c("crowded","crowded_hypoxic","control","hypoxic")),
                     hours = t2)
pred2 <- pred2[order(pred2$type),] 
L <- length(t2)
predNew2 <- predict(fit, newdata = pred2, type = "link", se.fit = TRUE)
predPlot <- data.frame(cbind(pred.fit = c(predNew2$fit[1:L],
                                          predNew2$fit[(L+1):(2*L)],
                                          predNew2$fit[(2*L+1):(3*L)],
                                          predNew2$fit[(3*L+1):(4*L)]),
                             pred.se = c(predNew2$se.fit[1:L],
                                         predNew2$se.fit[(L+1):(2*L)],
                                         predNew2$se.fit[(2*L+1):(3*L)],
                                         predNew2$se.fit[(3*L+1):(4*L)]),pred2))
predPlot$CI_Low <- predPlot$pred.fit - qnorm(0.975) * predPlot$pred.se
predPlot$CI_High <- predPlot$pred.fit + qnorm(0.975) * predPlot$pred.se


# Plot the GAM in ggplot
ggplot(predPlot, aes(y = pred.fit, x = log(hours+1),line=type,color=type )) + geom_line()+
  facet_grid(. ~ type) + theme_bw() +
  geom_ribbon(aes(x = log(hours+1), ymin = CI_Low, ymax = CI_High,color=type ), alpha = 0.3) +
  geom_rug(data = dat2, aes(y = Speedms, x = log(hours+1)),
           size = 0.6, alpha = 0.5, sides = "b")    +
  geom_point(data = dat2, aes(log(hours+1),Speedms,color=factor(type))) +
  geom_line(data = dat2, aes(log(hours+1),Speedms,color=factor(type),line=factor(i))) +
  scale_y_continuous(name=expression(paste("speed (",ms^-1,")"))) +
  theme(legend.position = "none")+
  geom_vline(xintercept = log(2),colour = 3)+
  geom_vline(xintercept = log(4.5),colour = 3)+
  scale_colour_manual(values=cbPalette) +
  scale_x_continuous(name="time (hours)",breaks=br,labels=lab) 

# To supp mat.
ggsave("S1 Fig.png",units="in",width=5.8,height=4.5)


#
# Score
#

# Remove missing values
ind=!is.nan(dat$score) 
dat2<-dat[ind,]

#
# Fit GAM model:  score ~ s(t by type) + t and score ~ s(t, by type)
# 
# When the 'by' variable is a factor a replicate of the smooth is 
# produced for each factor level. since these smooths are centered
# around zero the factor needs to be added as a main effect as well.

#fit   <- gam(data=dat2,score ~ s(t,by=type) + type)
fit   <- gam(data=dat2,score ~ s(log(hours+1),by=type) + type)

# The p-values are approximate and neglect smoothing parameter 
# uncertainty. They are likely to be somewhat too low when 
# smoothing parameter estimates are highly. However, they are 
# Very low and we feel comfortable about the levels. 
summary(fit)

t2 <- (0:1480)/10
# Predict the GAM for plotting in ggplot
pred2 <- expand.grid(type = factor(c("crowded","crowded_hypoxic","control","hypoxic")),
                     hours = t2)
pred2 <- pred2[order(pred2$type),] 
predNew2 <- predict(fit, newdata = pred2, type = "link", se.fit = TRUE)
L<-length(t2)
predPlot <- data.frame(cbind(pred.fit = c(predNew2$fit[1:L],
                                          predNew2$fit[(L+1):(2*L)],
                                          predNew2$fit[(2*L+1):(3*L)],
                                          predNew2$fit[(3*L+1):(4*L)]),
                             pred.se = c(predNew2$se.fit[1:L],
                                         predNew2$se.fit[(L+1):(2*L)],
                                         predNew2$se.fit[(2*L+1):(3*L)],
                                         predNew2$se.fit[(3*L+1):(4*L)]),pred2))
predPlot$CI_Low <- predPlot$pred.fit - qnorm(0.975) * predPlot$pred.se
predPlot$CI_High <- predPlot$pred.fit + qnorm(0.975) * predPlot$pred.se


# Plot the GAM in ggplot
ggplot(predPlot, aes(y = pred.fit, x = log(hours+1),line=type,color=type )) + geom_line()+
  facet_grid(. ~ type) + theme_bw() +
  geom_ribbon(aes(x = log(hours+1), ymin = CI_Low, ymax = CI_High,color=type ), alpha = 0.3) +
  geom_rug(data = dat2, aes(y = score, x = log(hours+1)),
           size = 0.6, alpha = 0.5, sides = "b")    +
  geom_point(data = dat2, aes(log(hours+1),score,color=factor(type))) +
  geom_line(data = dat2, aes(log(hours+1),score,color=factor(type),line=factor(i))) +
  theme(legend.position = "none")+
  scale_y_continuous(name=expression(paste("score")))+ 
  geom_vline(xintercept = log(2),colour = 3)+
  geom_vline(xintercept = log(4.5),colour = 3)+
  scale_colour_manual(values=cbPalette) +
  scale_x_continuous(name="time (hours)",breaks=br,labels=lab) 
ggsave("Figure5.png",units="in",width=5.8,height=4.5)


#
# Very conservative test to see if there are any effect of treatment.
#

indx <- dat$t<6 & dat$t>2
dat4 <- dat[indx,]
# Average over similar i's
dat5 <- aggregate( score ~ i+type, dat4, mean)
kruskal.test(score~type,data=dat5)
posthoc.kruskal.nemenyi.test(x=dat5$score, g=dat5$type, data=dat5, method="Tukey")

# Not enough data, but merge control and oxygene AND crowded and xxx
dat6<-dat5
dat6$type[dat6$type=="crowded_hypoxic"]='crowded'
dat6$type[dat6$type=="hypoxic"]='control'
kruskal.test(score~type,data=dat6)
posthoc.kruskal.nemenyi.test(x=dat6$score, g=dat6$type, data=dat6, method="Tukey")

# Figure 6
ggplot(dat5, aes(y = score, x = type,line=type,color=type )) + geom_boxplot()+
  theme(legend.position = "none")+
  scale_colour_manual(values=cbPalette) +
  scale_y_continuous(name=expression(paste("score")))
ggsave("Figure6.png",units="in",width=5,height=3)


#
# What happens after the exposure (dat3):
#

# Create a data set to see if soemthing happens after the exposure and to see if there is
# a recovery time or not:
indx <- dat$t>5
indy <-(dat$type=="crowded" | dat$type=="crowded_hypoxic") & !is.nan(dat$Speed) #& !is.na(dat$cutoxygene)
dat3<-dat[indy&indx,]

ggplot(data=dat3,aes(t,score,line=factor(i),color=factor(type)))+geom_line()
# Is there a linera increase?
m1<-lm(score~timehour,data=dat3)
summary(m1)

#
# Is there an increase in swimming speed from A to D for the hypoxic treatment?
#

ind<-dat$type!="crowded" & dat$type!="crowded_hypoxic" & dat$type!="control" &!is.nan(dat$Speedms) #& !is.na(dat$cutoxygene)
indx <- dat$t<6 & dat$t>1
dat7<-dat[ind&indx,]
m1<-lm(Speedms~t,data=dat7)
summary(m1)
